# Supplementary material for: Antibiotic Resistance and Virulence Profiles of Gram-Negative Bacteria Isolated from Loggerhead Sea Turtles (Caretta caretta) of the Island of Maio, Cape Verde
Source: Antibiotics (Basel). 2021 Jun 24;10(7):771. doi: 10.3390/antibiotics10070771 (PMC8300689; doi:10.3390/antibiotics10070771)
Supplement: Supplementary file 1 [file antibiotics-10-00771-s001.zip]

Archive with 1 entries (1 files):
- antibiotics-1252400-supplementary.pdf
